# Supplementary material for: Haemophilia A in a Female German Shepherd With Homozygosity for the FVIII p.C567Y Variant in Exon 11 of the F8 Gene
Source: Anim Genet. 2026 Jun 24;57(4):e70154. doi: 10.1002/age.70154 (PMC13291924; doi:10.1002/age.70154)
Supplement: Supplementary file 1 — Table S1: Variants in the F8 gene region in the German Shepherd bitch. [file AGE-57-0-s002.xlsx]

## Sheet: Tabelle1
Table S1. Variants in the F8 gene region in the German Shepherd bitch
Markers	Chromosome	Position	Reference	Alternates	Gene Names	Sequence Ontology	Gene Region	Effect	Transcript Name	Exon Number	HGVS c.	HGVS p.
X:107892329-InsAA	X	107892329	-	AA	F8	intron_variant	intron		NM_001003212.1	26	NM_001003212.1:c.6877-1792_6877-1791dupTT
X:107892329-InsAAA	X	107892329	-	AAA	F8	intron_variant	intron		NM_001003212.1	26	NM_001003212.1:c.6877-1793_6877-1791dupTTT
X:107892750-T-C	X	107892750	T	C	F8	intron_variant	intron		NM_001003212.1	26	NM_001003212.1:c.6877-2212A>G
X:107893145-Del9	X	107893145	AAAAAAAAA	-	F8	intron_variant	intron		NM_001003212.1	26	NM_001003212.1:c.6877-2615_6877-2607delTTTTTTTTT
X:107897440-DelA	X	107897440	A	-	F8	intron_variant	intron		NM_001003212.1	25	NM_001003212.1:c.6876+1850delT
X:107897458-InsA	X	107897458	-	A	F8	intron_variant	intron		NM_001003212.1	25	NM_001003212.1:c.6876+1832dupT
X:107897561-C-T	X	107897561	C	T	F8	intron_variant	intron		NM_001003212.1	25	NM_001003212.1:c.6876+1729G>A
X:107898305-InsAAA	X	107898305	-	AAA	F8	intron_variant	intron		NM_001003212.1	25	NM_001003212.1:c.6876+985_6876+986insTTT
X:107898306-InsA	X	107898306	-	A	F8	intron_variant	intron		NM_001003212.1	25	NM_001003212.1:c.6876+984dupT
X:107898309-T-A	X	107898309	T	A	F8	intron_variant	intron		NM_001003212.1	25	NM_001003212.1:c.6876+981A>T
X:107898327-C-A	X	107898327	C	A	F8	intron_variant	intron		NM_001003212.1	25	NM_001003212.1:c.6876+963G>T
X:107898463-InsCTCT	X	107898463	-	CTCT	F8	intron_variant	intron		NM_001003212.1	25	NM_001003212.1:c.6876+824_6876+827dupAGAG
X:107900358-G-A	X	107900358	G	A	F8	intron_variant	intron		NM_001003212.1	24	NM_001003212.1:c.6699+107C>T
X:107902118-G-A	X	107902118	G	A	F8	intron_variant	intron		NM_001003212.1	23	NM_001003212.1:c.6406-965C>T
X:107902429-Ins48	X	107902429	-	CCCATAGCTAAGGTCATACTCACTGGTGGAGGACTGAAAGCTTTTCCC	F8	intron_variant	intron		NM_001003212.1	23	NM_001003212.1:c.6406-1276_6406-1275ins(48)
X:107903156-DelGGG	X	107903156	GGG	-	F8	intron_variant	intron		NM_001003212.1	23	NM_001003212.1:c.6406-2005_6406-2003delCCC
X:107908611-DelCGCCCA	X	107908611	CGCCCA	-	F8,F8A1	inframe_deletion	exon	Missense	NM_001003212.1,XM_038464321.1	23.3	NM_001003212.1:c.6406-7463_6406-7458delTGGGCG,XM_038464321.1:c.799_804delACGCCC	?,p.Thr267_Pro268del
X:107908810-C-T	X	107908810	C	T	F8,F8A1	synonymous_variant	exon		NM_001003212.1,XM_038464321.1	23.3	NM_001003212.1:c.6406-7657G>A,XM_038464321.1:c.987C>T	?,p.Pro329=
X:107909060-Del22	X	107909060	GGCCGGCCGCGGCCGGCCGGCC	-	F8,F8A1	3_prime_UTR_variant	UTR3		NM_001003212.1,XM_038464321.1	23.3	NM_001003212.1:c.6406-7928_6406-7907del,XM_038464321.1:c.*86_*107del
X:107910341-G-T	X	107910341	G	T	F8	intron_variant	intron		NM_001003212.1	22	NM_001003212.1:c.6405+7049C>A
X:107910376-InsG	X	107910376	-	G	F8	intron_variant	intron		NM_001003212.1	22	NM_001003212.1:c.6405+7014dupC
X:107910450-DelAC	X	107910450	AC	-	F8	intron_variant	intron		NM_001003212.1	22	NM_001003212.1:c.6405+6939_6405+6940delGT
X:107910941-DelACAC	X	107910941	ACAC	-	F8	intron_variant	intron		NM_001003212.1	22	NM_001003212.1:c.6405+6446_6405+6449delGTGT
X:107911490-T-A	X	107911490	T	A	F8	intron_variant	intron		NM_001003212.1	22	NM_001003212.1:c.6405+5900A>T
X:107913069-T-C	X	107913069	T	C	F8	intron_variant	intron		NM_001003212.1	22	NM_001003212.1:c.6405+4321A>G
X:107914114-InsCT	X	107914114	-	CT	F8	intron_variant	intron		NM_001003212.1	22	NM_001003212.1:c.6405+3275_6405+3276dupAG
X:107914114-InsCTCT	X	107914114	-	CTCT	F8	intron_variant	intron		NM_001003212.1	22	NM_001003212.1:c.6405+3273_6405+3276dupAGAG
X:107914672-G-C	X	107914672	G	C	F8	intron_variant	intron		NM_001003212.1	22	NM_001003212.1:c.6405+2718C>G
X:107915040-Ins29	X	107915040	-	TGTTTGTTTATTTTATTTTTTTTTTTGTT	F8	intron_variant	intron		NM_001003212.1	22	NM_001003212.1:c.6405+2350_6405+2351ins(29)
X:107915040-Ins30	X	107915040	-	TGTTTGTTTATTTTATTTTTTTTTTTTGTT	F8	intron_variant	intron		NM_001003212.1	22	NM_001003212.1:c.6405+2350_6405+2351ins(30)
X:107915576-A-C	X	107915576	A	C	F8	intron_variant	intron		NM_001003212.1	22	NM_001003212.1:c.6405+1814T>G
X:107917739-A-G	X	107917739	A	G	F8	intron_variant	intron		NM_001003212.1	22	NM_001003212.1:c.6250-194T>C
X:107917819-C-T	X	107917819	C	T	F8	intron_variant	intron		NM_001003212.1	22	NM_001003212.1:c.6250-274G>A
X:107917866-A-G	X	107917866	A	G	F8	intron_variant	intron		NM_001003212.1	22	NM_001003212.1:c.6250-321T>C
X:107918125-T-C	X	107918125	T	C	F8	intron_variant	intron		NM_001003212.1	22	NM_001003212.1:c.6250-580A>G
X:107918297-DelA	X	107918297	A	-	F8	intron_variant	intron		NM_001003212.1	22	NM_001003212.1:c.6250-752delT
X:107918663-T-C	X	107918663	T	C	F8	intron_variant	intron		NM_001003212.1	22	NM_001003212.1:c.6250-1118A>G
X:107918841-A-G	X	107918841	A	G	F8	intron_variant	intron		NM_001003212.1	22	NM_001003212.1:c.6250-1296T>C
X:107918915-T-A	X	107918915	T	A	F8	intron_variant	intron		NM_001003212.1	22	NM_001003212.1:c.6250-1370A>T
X:107919275-DelAC	X	107919275	AC	-	F8	intron_variant	intron		NM_001003212.1	22	NM_001003212.1:c.6250-1731_6250-1730delGT
X:107919408-T-C	X	107919408	T	C	F8	intron_variant	intron		NM_001003212.1	22	NM_001003212.1:c.6250-1863A>G
X:107920472-DelCT	X	107920472	CT	-	F8	intron_variant	intron		NM_001003212.1	21	NM_001003212.1:c.6249+1649_6249+1650delAG
X:107922282-InsT	X	107922282	-	T	F8	intron_variant	intron		NM_001003212.1	21	NM_001003212.1:c.6164-75dupA
X:107922341-InsC	X	107922341	-	C	F8	intron_variant	intron		NM_001003212.1	21	NM_001003212.1:c.6164-134_6164-133insG
X:107922465-T-C	X	107922465	T	C	F8	intron_variant	intron		NM_001003212.1	21	NM_001003212.1:c.6164-258A>G
X:107923067-InsA	X	107923067	-	A	F8	intron_variant	intron		NM_001003212.1	20	NM_001003212.1:c.6163+426dupT
X:107924007-T-C	X	107924007	T	C	F8	intron_variant	intron		NM_001003212.1	19	NM_001003212.1:c.6091+151A>G
X:107924560-DelCC	X	107924560	CC	-	F8	intron_variant	intron		NM_001003212.1	19	NM_001003212.1:c.5975-287_5975-286delGG
X:107925206-C-T	X	107925206	C	T	F8	intron_variant	intron		NM_001003212.1	19	NM_001003212.1:c.5975-932G>A
X:107925384-C-T	X	107925384	C	T	F8	intron_variant	intron		NM_001003212.1	18	NM_001003212.1:c.5974+826G>A
X:107925544-DelCTCT	X	107925544	CTCT	-	F8	intron_variant	intron		NM_001003212.1	18	NM_001003212.1:c.5974+663_5974+666delAGAG
X:107927735-DelA	X	107927735	A	-	F8	intron_variant	intron		NM_001003212.1	16	NM_001003212.1:c.5350-233delT
X:107927735-DelAA	X	107927735	AA	-	F8	intron_variant	intron		NM_001003212.1	16	NM_001003212.1:c.5350-234_5350-233delTT
X:107928593-G-A	X	107928593	G	A	F8	intron_variant	intron		NM_001003212.1	16	NM_001003212.1:c.5350-1091C>T
X:107928750-C-T	X	107928750	C	T	F8	intron_variant	intron		NM_001003212.1	16	NM_001003212.1:c.5350-1248G>A
X:107928767-T-C	X	107928767	T	C	F8	intron_variant	intron		NM_001003212.1	16	NM_001003212.1:c.5350-1265A>G
X:107928769-A-G	X	107928769	A	G	F8	intron_variant	intron		NM_001003212.1	16	NM_001003212.1:c.5350-1267T>C
X:107928780-C-T	X	107928780	C	T	F8	intron_variant	intron		NM_001003212.1	16	NM_001003212.1:c.5350-1278G>A
X:107928788-G-A	X	107928788	G	A	F8	intron_variant	intron		NM_001003212.1	16	NM_001003212.1:c.5350-1286C>T
X:107928811-C-T	X	107928811	C	T	F8	intron_variant	intron		NM_001003212.1	16	NM_001003212.1:c.5350-1309G>A
X:107928971-G-T	X	107928971	G	T	F8	intron_variant	intron		NM_001003212.1	16	NM_001003212.1:c.5350-1469C>A
X:107929701-A-C	X	107929701	A	C	F8	intron_variant	intron		NM_001003212.1	16	NM_001003212.1:c.5350-2199T>G
X:107930642-T-C	X	107930642	T	C	F8	intron_variant	intron		NM_001003212.1	15	NM_001003212.1:c.5349+1296A>G
X:107931036-T-C	X	107931036	T	C	F8	intron_variant	intron		NM_001003212.1	15	NM_001003212.1:c.5349+902A>G
X:107931426-DelT	X	107931426	T	-	F8	intron_variant	intron		NM_001003212.1	15	NM_001003212.1:c.5349+512delA
X:107931558-C-T	X	107931558	C	T	F8	intron_variant	intron		NM_001003212.1	15	NM_001003212.1:c.5349+380G>A
X:107931609-InsT	X	107931609	-	T	F8	intron_variant	intron		NM_001003212.1	15	NM_001003212.1:c.5349+329dupA
X:107931888-DelA	X	107931888	A	-	F8	intron_variant	intron		NM_001003212.1	15	NM_001003212.1:c.5349+50delT
X:107931995-G-A	X	107931995	G	A	F8	synonymous_variant	exon		NM_001003212.1	15	NM_001003212.1:c.5292C>T	p.Asn1764=
X:107934260-DelAATA	X	107934260	AATA	-	F8	intron_variant	intron		NM_001003212.1	15	NM_001003212.1:c.5196-2172_5196-2169delTATT
X:107934671-DelAT	X	107934671	AT	-	F8	intron_variant	intron		NM_001003212.1	15	NM_001003212.1:c.5196-2581_5196-2580delAT
X:107934919-C-G	X	107934919	C	G	F8	intron_variant	intron		NM_001003212.1	15	NM_001003212.1:c.5196-2828G>C
X:107934961-G-T	X	107934961	G	T	F8	intron_variant	intron		NM_001003212.1	15	NM_001003212.1:c.5196-2870C>A
X:107935077-C-T	X	107935077	C	T	F8	intron_variant	intron		NM_001003212.1	15	NM_001003212.1:c.5196-2986G>A
X:107935320-InsAG	X	107935320	-	AG	F8	intron_variant	intron		NM_001003212.1	15	NM_001003212.1:c.5196-3230_5196-3229dupCT
X:107935370-C-T	X	107935370	C	T	F8	intron_variant	intron		NM_001003212.1	15	NM_001003212.1:c.5196-3279G>A
X:107936074-T-G	X	107936074	T	G	F8	intron_variant	intron		NM_001003212.1	15	NM_001003212.1:c.5196-3983A>C
X:107936786-C-T	X	107936786	C	T	F8	intron_variant	intron		NM_001003212.1	15	NM_001003212.1:c.5196-4695G>A
X:107938012-G-A	X	107938012	G	A	F8	intron_variant	intron		NM_001003212.1	15	NM_001003212.1:c.5196-5921C>T
X:107938434-Ins8	X	107938434	-	CTCTCTCT	F8	intron_variant	intron		NM_001003212.1	15	NM_001003212.1:c.5196-6350_5196-6343dupAGAGAGAG
X:107938484-InsA	X	107938484	-	A	F8	intron_variant	intron		NM_001003212.1	15	NM_001003212.1:c.5196-6393dupT
X:107938656-DelA	X	107938656	A	-	F8	intron_variant	intron		NM_001003212.1	15	NM_001003212.1:c.5196-6565delT
X:107938656-DelAA	X	107938656	AA	-	F8	intron_variant	intron		NM_001003212.1	15	NM_001003212.1:c.5196-6566_5196-6565delTT
X:107938793-T-C	X	107938793	T	C	F8	intron_variant	intron		NM_001003212.1	15	NM_001003212.1:c.5196-6702A>G
X:107939183-T-G	X	107939183	T	G	F8	intron_variant	intron		NM_001003212.1	15	NM_001003212.1:c.5196-7092A>C
X:107939381-G-A	X	107939381	G	A	F8	intron_variant	intron		NM_001003212.1	15	NM_001003212.1:c.5196-7290C>T
X:107939647-InsTGAC	X	107939647	-	TGAC	F8	intron_variant	intron		NM_001003212.1	15	NM_001003212.1:c.5196-7556_5196-7555insGTCA
X:107940366-DelAATATC	X	107940366	AATATC	-	F8	intron_variant	intron		NM_001003212.1	14	NM_001003212.1:c.5195+7960_5195+7965delGATATT
X:107941762-DelAGAGAG	X	107941762	AGAGAG	-	F8	intron_variant	intron		NM_001003212.1	14	NM_001003212.1:c.5195+6564_5195+6569delCTCTCT
X:107942034-T-G	X	107942034	T	G	F8	intron_variant	intron		NM_001003212.1	14	NM_001003212.1:c.5195+6297A>C
X:107942036-Del14	X	107942036	CTTTTGAATTTTAA	-	F8	intron_variant	intron		NM_001003212.1	14	NM_001003212.1:c.5195+6282_5195+6295delTTAAAATTCAAAAG
X:107942050-InsGGGG	X	107942050	-	GGGG	F8	intron_variant	intron		NM_001003212.1	14	NM_001003212.1:c.5195+6281_5195+6282insCCCC
X:107942059-C-T	X	107942059	C	T	F8	intron_variant	intron		NM_001003212.1	14	NM_001003212.1:c.5195+6272G>A
X:107942281-C-G	X	107942281	C	G	F8	intron_variant	intron		NM_001003212.1	14	NM_001003212.1:c.5195+6050G>C
X:107942283-C-G	X	107942283	C	G	F8	intron_variant	intron		NM_001003212.1	14	NM_001003212.1:c.5195+6048G>C
X:107943692-InsA	X	107943692	-	A	F8	intron_variant	intron		NM_001003212.1	14	NM_001003212.1:c.5195+4639dupT
X:107943692-InsAA	X	107943692	-	AA	F8	intron_variant	intron		NM_001003212.1	14	NM_001003212.1:c.5195+4638_5195+4639dupTT
X:107944112-DelT	X	107944112	T	-	F8	intron_variant	intron		NM_001003212.1	14	NM_001003212.1:c.5195+4219delA
X:107944850-G-T	X	107944850	G	T	F8	intron_variant	intron		NM_001003212.1	14	NM_001003212.1:c.5195+3481C>A
X:107946019-InsTT	X	107946019	-	TT	F8	intron_variant	intron		NM_001003212.1	14	NM_001003212.1:c.5195+2311_5195+2312dupAA
X:107946065-InsTTATGA	X	107946065	-	TTATGA	F8	intron_variant	intron		NM_001003212.1	14	NM_001003212.1:c.5195+2266_5195+2267insTCATAA
X:107946169-G-A	X	107946169	G	A	F8	intron_variant	intron		NM_001003212.1	14	NM_001003212.1:c.5195+2162C>T
X:107947135-T-A	X	107947135	T	A	F8	intron_variant	intron		NM_001003212.1	14	NM_001003212.1:c.5195+1196A>T
X:107947352-DelCACA	X	107947352	CACA	-	F8	intron_variant	intron		NM_001003212.1	14	NM_001003212.1:c.5195+976_5195+979delTGTG
X:107947404-DelGA	X	107947404	GA	-	F8	intron_variant	intron		NM_001003212.1	14	NM_001003212.1:c.5195+926_5195+927delTC
X:107949918-G-A	X	107949918	G	A	F8	missense_variant	exon	Missense	NM_001003212.1	14	NM_001003212.1:c.3608C>T	p.Pro1203Leu
X:107950583-C-T	X	107950583	C	T	F8	synonymous_variant	exon		NM_001003212.1	14	NM_001003212.1:c.2943G>A	p.Glu981=
X:107952377-G-A	X	107952377	G	A	F8	intron_variant	intron		NM_001003212.1	14	NM_001003212.1:c.2096-947C>T
X:107953203-DelA	X	107953203	A	-	F8	intron_variant	intron		NM_001003212.1	14	NM_001003212.1:c.2096-1773delT
X:107954202-T-A	X	107954202	T	A	F8	intron_variant	intron		NM_001003212.1	14	NM_001003212.1:c.2096-2772A>T
X:107954887-C-G	X	107954887	C	G	F8	intron_variant	intron		NM_001003212.1	14	NM_001003212.1:c.2096-3457G>C
X:107954916-T-A	X	107954916	T	A	F8	intron_variant	intron		NM_001003212.1	14	NM_001003212.1:c.2096-3486A>T
X:107956004-DelTG	X	107956004	TG	-	F8	intron_variant	intron		NM_001003212.1	13	NM_001003212.1:c.2095+3767_2095+3768delCA
X:107956007-G-C	X	107956007	G	C	F8	intron_variant	intron		NM_001003212.1	13	NM_001003212.1:c.2095+3765C>G
X:107956706-A-G	X	107956706	A	G	F8	intron_variant	intron		NM_001003212.1	13	NM_001003212.1:c.2095+3066T>C
X:107958709-T-C	X	107958709	T	C	F8	intron_variant	intron		NM_001003212.1	13	NM_001003212.1:c.2095+1063A>G
X:107958873-A-G	X	107958873	A	G	F8	intron_variant	intron		NM_001003212.1	13	NM_001003212.1:c.2095+899T>C
X:107959199-C-T	X	107959199	C	T	F8	intron_variant	intron		NM_001003212.1	13	NM_001003212.1:c.2095+573G>A
X:107959625-G-A	X	107959625	G	A	F8	intron_variant	intron		NM_001003212.1	13	NM_001003212.1:c.2095+147C>T
X:107960508-DelG	X	107960508	G	-	F8	intron_variant	intron		NM_001003212.1	13	NM_001003212.1:c.1886-527delC
X:107960793-InsT	X	107960793	-	T	F8	intron_variant	intron		NM_001003212.1	13	NM_001003212.1:c.1886-812dupA
X:107960824-DelCACA	X	107960824	CACA	-	F8	intron_variant	intron		NM_001003212.1	13	NM_001003212.1:c.1886-846_1886-843delTGTG
X:107961539-A-G	X	107961539	A	G	F8	intron_variant	intron		NM_001003212.1	13	NM_001003212.1:c.1886-1558T>C
X:107962748-Del14	X	107962748	AGAGAGAGAGAGAG	-	F8	intron_variant	intron		NM_001003212.1	13	NM_001003212.1:c.1886-2780_1886-2767delCTCTCTCTCTCTCT
X:107962748-Del16	X	107962748	AGAGAGAGAGAGAGAG	-	F8	intron_variant	intron		NM_001003212.1	13	NM_001003212.1:c.1886-2782_1886-2767del
X:107962864-T-C	X	107962864	T	C	F8	intron_variant	intron		NM_001003212.1	13	NM_001003212.1:c.1886-2883A>G
X:107962879-T-C	X	107962879	T	C	F8	intron_variant	intron		NM_001003212.1	13	NM_001003212.1:c.1886-2898A>G
X:107963372-A-C	X	107963372	A	C	F8	intron_variant	intron		NM_001003212.1	12	NM_001003212.1:c.1885+3326T>G
X:107963557-DelTG	X	107963557	TG	-	F8	intron_variant	intron		NM_001003212.1	12	NM_001003212.1:c.1885+3140_1885+3141delCA
X:107964138-A-G	X	107964138	A	G	F8	intron_variant	intron		NM_001003212.1	12	NM_001003212.1:c.1885+2560T>C
X:107965219-C-T	X	107965219	C	T	F8	intron_variant	intron		NM_001003212.1	12	NM_001003212.1:c.1885+1479G>A
X:107965659-InsAG	X	107965659	-	AG	F8	intron_variant	intron		NM_001003212.1	12	NM_001003212.1:c.1885+1038_1885+1039dupCT
X:107966008-G-T	X	107966008	G	T	F8	intron_variant	intron		NM_001003212.1	12	NM_001003212.1:c.1885+690C>A
X:107966474-C-T	X	107966474	C	T	F8	intron_variant	intron		NM_001003212.1	12	NM_001003212.1:c.1885+224G>A
X:107966932-G-A	X	107966932	G	A	F8	intron_variant	intron		NM_001003212.1	12	NM_001003212.1:c.1735-84C>T
X:107968986-C-T	X	107968986	C	T	F8	missense_variant	exon	Missense	NM_001003212.1	11	NM_001003212.1:c.1700G>A	p.Cys567Tyr
X:107969072-A-G	X	107969072	A	G	F8	synonymous_variant	exon		NM_001003212.1	11	NM_001003212.1:c.1614T>C	p.Asp538=
X:107969247-Del15	X	107969247	TTTTATTTTATTTTA	-	F8	intron_variant	intron		NM_001003212.1	11	NM_001003212.1:c.1520-95_1520-81delTAAAATAAAATAAAA
X:107970641-DelGG	X	107970641	GG	-	F8	intron_variant	intron		NM_001003212.1	11	NM_001003212.1:c.1520-1476_1520-1475delCC
X:107971279-C-T	X	107971279	C	T	F8	intron_variant	intron		NM_001003212.1	11	NM_001003212.1:c.1520-2113G>A
X:107972808-DelAC	X	107972808	AC	-	F8	intron_variant	intron		NM_001003212.1	10	NM_001003212.1:c.1519+1699_1519+1700delGT
X:107974630-A-G	X	107974630	A	G	F8	intron_variant	intron		NM_001003212.1	10	NM_001003212.1:c.1426-29T>C
X:107975232-G-A	X	107975232	G	A	F8	intron_variant	intron		NM_001003212.1	10	NM_001003212.1:c.1426-631C>T
X:107976318-A-G	X	107976318	A	G	F8	intron_variant	intron		NM_001003212.1	10	NM_001003212.1:c.1426-1717T>C
X:107976366-DelT	X	107976366	T	-	F8	intron_variant	intron		NM_001003212.1	10	NM_001003212.1:c.1426-1765delA
X:107977028-G-T	X	107977028	G	T	F8	intron_variant	intron		NM_001003212.1	9	NM_001003212.1:c.1425+1689C>A
X:107978142-DelT	X	107978142	T	-	F8	intron_variant	intron		NM_001003212.1	9	NM_001003212.1:c.1425+575delA
X:107978400-DelAG	X	107978400	AG	-	F8	intron_variant	intron		NM_001003212.1	9	NM_001003212.1:c.1425+316_1425+317delCT
X:107978403-G-C	X	107978403	G	C	F8	intron_variant	intron		NM_001003212.1	9	NM_001003212.1:c.1425+314C>G
X:107978405-G-C	X	107978405	G	C	F8	intron_variant	intron		NM_001003212.1	9	NM_001003212.1:c.1425+312C>G
X:107978407-G-C	X	107978407	G	C	F8	intron_variant	intron		NM_001003212.1	9	NM_001003212.1:c.1425+310C>G
X:107980829-T-C	X	107980829	T	C	F8	intron_variant	intron		NM_001003212.1	7	NM_001003212.1:c.994+631A>G
X:107981059-G-T	X	107981059	G	T	F8	intron_variant	intron		NM_001003212.1	7	NM_001003212.1:c.994+401C>A
X:107981172-A-C	X	107981172	A	C	F8	intron_variant	intron		NM_001003212.1	7	NM_001003212.1:c.994+288T>G
X:107981222-C-G	X	107981222	C	G	F8	intron_variant	intron		NM_001003212.1	7	NM_001003212.1:c.994+238G>C
X:107982189-A-G	X	107982189	A	G	F8	intron_variant	intron		NM_001003212.1	7	NM_001003212.1:c.773-508T>C
X:107982559-A-T	X	107982559	A	T	F8	intron_variant	intron		NM_001003212.1	7	NM_001003212.1:c.773-878T>A
X:107982667-T-C	X	107982667	T	C	F8	intron_variant	intron		NM_001003212.1	7	NM_001003212.1:c.773-986A>G
X:107982697-T-A	X	107982697	T	A	F8	intron_variant	intron		NM_001003212.1	7	NM_001003212.1:c.773-1016A>T
X:107982824-A-G	X	107982824	A	G	F8	intron_variant	intron		NM_001003212.1	6	NM_001003212.1:c.772+1024T>C
X:107982855-G-C	X	107982855	G	C	F8	intron_variant	intron		NM_001003212.1	6	NM_001003212.1:c.772+993C>G
X:107983213-InsT	X	107983213	-	T	F8	intron_variant	intron		NM_001003212.1	6	NM_001003212.1:c.772+635dupA
X:107983577-DelGAGAGA	X	107983577	GAGAGA	-	F8	intron_variant	intron		NM_001003212.1	6	NM_001003212.1:c.772+266_772+271delTCTCTC
X:107983699-A-G	X	107983699	A	G	F8	intron_variant	intron		NM_001003212.1	6	NM_001003212.1:c.772+149T>C
X:107984011-A-G	X	107984011	A	G	F8	intron_variant	intron		NM_001003212.1	6	NM_001003212.1:c.674-65T>C
X:107984014-A-G	X	107984014	A	G	F8	intron_variant	intron		NM_001003212.1	6	NM_001003212.1:c.674-68T>C
X:107984285-G-A	X	107984285	G	A	F8	intron_variant	intron		NM_001003212.1	6	NM_001003212.1:c.674-339C>T
X:107984371-C-T	X	107984371	C	T	F8	intron_variant	intron		NM_001003212.1	6	NM_001003212.1:c.674-425G>A
X:107984405-G-T	X	107984405	G	T	F8	intron_variant	intron		NM_001003212.1	6	NM_001003212.1:c.674-459C>A
X:107984438-T-C	X	107984438	T	C	F8	intron_variant	intron		NM_001003212.1	6	NM_001003212.1:c.674-492A>G
X:107984446-C-T	X	107984446	C	T	F8	intron_variant	intron		NM_001003212.1	6	NM_001003212.1:c.674-500G>A
X:107984526-C-A	X	107984526	C	A	F8	intron_variant	intron		NM_001003212.1	6	NM_001003212.1:c.674-580G>T
X:107984590-T-G	X	107984590	T	G	F8	intron_variant	intron		NM_001003212.1	6	NM_001003212.1:c.674-644A>C
X:107984593-A-G	X	107984593	A	G	F8	intron_variant	intron		NM_001003212.1	6	NM_001003212.1:c.674-647T>C
X:107984693-G-T	X	107984693	G	T	F8	intron_variant	intron		NM_001003212.1	6	NM_001003212.1:c.674-747C>A
X:107984803-C-T	X	107984803	C	T	F8	intron_variant	intron		NM_001003212.1	6	NM_001003212.1:c.674-857G>A
X:107984820-G-A	X	107984820	G	A	F8	intron_variant	intron		NM_001003212.1	6	NM_001003212.1:c.674-874C>T
X:107984850-C-T	X	107984850	C	T	F8	intron_variant	intron		NM_001003212.1	6	NM_001003212.1:c.674-904G>A
X:107984879-G-A	X	107984879	G	A	F8	intron_variant	intron		NM_001003212.1	6	NM_001003212.1:c.674-933C>T
X:107984881-C-A	X	107984881	C	A	F8	intron_variant	intron		NM_001003212.1	6	NM_001003212.1:c.674-935G>T
X:107985144-C-G	X	107985144	C	G	F8	intron_variant	intron		NM_001003212.1	6	NM_001003212.1:c.674-1198G>C
X:107985264-C-T	X	107985264	C	T	F8	intron_variant	intron		NM_001003212.1	6	NM_001003212.1:c.674-1318G>A
X:107985266-A-G	X	107985266	A	G	F8	intron_variant	intron		NM_001003212.1	6	NM_001003212.1:c.674-1320T>C
X:107985290-DelTT	X	107985290	TT	-	F8	intron_variant	intron		NM_001003212.1	6	NM_001003212.1:c.674-1345_674-1344delAA
X:107985930-A-G	X	107985930	A	G	F8	intron_variant	intron		NM_001003212.1	6	NM_001003212.1:c.674-1984T>C
X:107986225-A-G	X	107986225	A	G	F8	intron_variant	intron		NM_001003212.1	6	NM_001003212.1:c.674-2279T>C
X:107986251-A-C	X	107986251	A	C	F8	intron_variant	intron		NM_001003212.1	6	NM_001003212.1:c.674-2305T>G
X:107986388-G-C	X	107986388	G	C	F8	intron_variant	intron		NM_001003212.1	6	NM_001003212.1:c.674-2442C>G
X:107987360-Del34	X	107987360	AAAACCTACACCAAAAAAAAAAAAAAAACAAAAC	-	F8	intron_variant	intron		NM_001003212.1	6	NM_001003212.1:c.674-3447_674-3414del
X:107987410-InsAGA	X	107987410	-	AGA	F8	intron_variant	intron		NM_001003212.1	6	NM_001003212.1:c.674-3466_674-3464dupTCT
X:107987602-DelAAAAG	X	107987602	AAAAG	-	F8	intron_variant	intron		NM_001003212.1	6	NM_001003212.1:c.674-3660_674-3656delCTTTT
X:107987683-C-T	X	107987683	C	T	F8	intron_variant	intron		NM_001003212.1	6	NM_001003212.1:c.674-3737G>A
X:107987813-A-T	X	107987813	A	T	F8	intron_variant	intron		NM_001003212.1	6	NM_001003212.1:c.674-3867T>A
X:107988173-DelAAA	X	107988173	AAA	-	F8	intron_variant	intron		NM_001003212.1	6	NM_001003212.1:c.674-4229_674-4227delTTT
X:107988313-C-G	X	107988313	C	G	F8	intron_variant	intron		NM_001003212.1	6	NM_001003212.1:c.674-4367G>C
X:107989060-A-G	X	107989060	A	G	F8	intron_variant	intron		NM_001003212.1	5	NM_001003212.1:c.673+4889T>C
X:107989077-A-G	X	107989077	A	G	F8	intron_variant	intron		NM_001003212.1	5	NM_001003212.1:c.673+4872T>C
X:107989749-T-C	X	107989749	T	C	F8	intron_variant	intron		NM_001003212.1	5	NM_001003212.1:c.673+4200A>G
X:107989795-C-G	X	107989795	C	G	F8	intron_variant	intron		NM_001003212.1	5	NM_001003212.1:c.673+4154G>C
X:107989949-G-C	X	107989949	G	C	F8	intron_variant	intron		NM_001003212.1	5	NM_001003212.1:c.673+4000C>G
X:107990001-G-A	X	107990001	G	A	F8	intron_variant	intron		NM_001003212.1	5	NM_001003212.1:c.673+3948C>T
X:107990007-G-A	X	107990007	G	A	F8	intron_variant	intron		NM_001003212.1	5	NM_001003212.1:c.673+3942C>T
X:107990161-G-C	X	107990161	G	C	F8	intron_variant	intron		NM_001003212.1	5	NM_001003212.1:c.673+3788C>G
X:107990182-A-G	X	107990182	A	G	F8	intron_variant	intron		NM_001003212.1	5	NM_001003212.1:c.673+3767T>C
X:107990185-G-A	X	107990185	G	A	F8	intron_variant	intron		NM_001003212.1	5	NM_001003212.1:c.673+3764C>T
X:107990768-G-A	X	107990768	G	A	F8	intron_variant	intron		NM_001003212.1	5	NM_001003212.1:c.673+3181C>T
X:107990819-InsCTCT	X	107990819	-	CTCT	F8	intron_variant	intron		NM_001003212.1	5	NM_001003212.1:c.673+3127_673+3130dupAGAG
X:107991047-G-A	X	107991047	G	A	F8	intron_variant	intron		NM_001003212.1	5	NM_001003212.1:c.673+2902C>T
X:107991222-A-G	X	107991222	A	G	F8	intron_variant	intron		NM_001003212.1	5	NM_001003212.1:c.673+2727T>C
X:107991233-C-T	X	107991233	C	T	F8	intron_variant	intron		NM_001003212.1	5	NM_001003212.1:c.673+2716G>A
X:107991328-T-C	X	107991328	T	C	F8	intron_variant	intron		NM_001003212.1	5	NM_001003212.1:c.673+2621A>G
X:107991343-G-A	X	107991343	G	A	F8	intron_variant	intron		NM_001003212.1	5	NM_001003212.1:c.673+2606C>T
X:107991488-C-T	X	107991488	C	T	F8	intron_variant	intron		NM_001003212.1	5	NM_001003212.1:c.673+2461G>A
X:107991744-G-A	X	107991744	G	A	F8	intron_variant	intron		NM_001003212.1	5	NM_001003212.1:c.673+2205C>T
X:107991819-InsAAGA	X	107991819	-	AAGA	F8	intron_variant	intron		NM_001003212.1	5	NM_001003212.1:c.673+2130_673+2131insTCTT
X:107991909-G-T	X	107991909	G	T	F8	intron_variant	intron		NM_001003212.1	5	NM_001003212.1:c.673+2040C>A
X:107991966-T-C	X	107991966	T	C	F8	intron_variant	intron		NM_001003212.1	5	NM_001003212.1:c.673+1983A>G
X:107991968-T-G	X	107991968	T	G	F8	intron_variant	intron		NM_001003212.1	5	NM_001003212.1:c.673+1981A>C
X:107992264-G-A	X	107992264	G	A	F8	intron_variant	intron		NM_001003212.1	5	NM_001003212.1:c.673+1685C>T
X:107992349-T-A	X	107992349	T	A	F8	intron_variant	intron		NM_001003212.1	5	NM_001003212.1:c.673+1600A>T
X:107992373-DelT	X	107992373	T	-	F8	intron_variant	intron		NM_001003212.1	5	NM_001003212.1:c.673+1576delA
X:107992380-A-C	X	107992380	A	C	F8	intron_variant	intron		NM_001003212.1	5	NM_001003212.1:c.673+1569T>G
X:107992508-T-C	X	107992508	T	C	F8	intron_variant	intron		NM_001003212.1	5	NM_001003212.1:c.673+1441A>G
X:107992791-T-C	X	107992791	T	C	F8	intron_variant	intron		NM_001003212.1	5	NM_001003212.1:c.673+1158A>G
X:107992800-T-C	X	107992800	T	C	F8	intron_variant	intron		NM_001003212.1	5	NM_001003212.1:c.673+1149A>G
X:107992805-C-T	X	107992805	C	T	F8	intron_variant	intron		NM_001003212.1	5	NM_001003212.1:c.673+1144G>A
X:107992821-C-T	X	107992821	C	T	F8	intron_variant	intron		NM_001003212.1	5	NM_001003212.1:c.673+1128G>A
X:107992827-T-C	X	107992827	T	C	F8	intron_variant	intron		NM_001003212.1	5	NM_001003212.1:c.673+1122A>G
X:107992858-DelTA	X	107992858	TA	-	F8	intron_variant	intron		NM_001003212.1	5	NM_001003212.1:c.673+1090_673+1091delTA
X:107992871-DelAA	X	107992871	AA	-	F8	intron_variant	intron		NM_001003212.1	5	NM_001003212.1:c.673+1077_673+1078delTT
X:107993036-InsC	X	107993036	-	C	F8	intron_variant	intron		NM_001003212.1	5	NM_001003212.1:c.673+913dupG
X:107993072-C-T	X	107993072	C	T	F8	intron_variant	intron		NM_001003212.1	5	NM_001003212.1:c.673+877G>A
X:107993277-InsCAGA	X	107993277	-	CAGA	F8	intron_variant	intron		NM_001003212.1	5	NM_001003212.1:c.673+669_673+672dupTCTG
X:107993308-G-A	X	107993308	G	A	F8	intron_variant	intron		NM_001003212.1	5	NM_001003212.1:c.673+641C>T
X:107993328-C-T	X	107993328	C	T	F8	intron_variant	intron		NM_001003212.1	5	NM_001003212.1:c.673+621G>A
X:107993380-A-G	X	107993380	A	G	F8	intron_variant	intron		NM_001003212.1	5	NM_001003212.1:c.673+569T>C
X:107993423-A-G	X	107993423	A	G	F8	intron_variant	intron		NM_001003212.1	5	NM_001003212.1:c.673+526T>C
X:107993630-A-G	X	107993630	A	G	F8	intron_variant	intron		NM_001003212.1	5	NM_001003212.1:c.673+319T>C
X:107993682-A-C	X	107993682	A	C	F8	intron_variant	intron		NM_001003212.1	5	NM_001003212.1:c.673+267T>G
X:107993819-C-T	X	107993819	C	T	F8	intron_variant	intron		NM_001003212.1	5	NM_001003212.1:c.673+130G>A
X:107993898-DelAT	X	107993898	AT	-	F8	intron_variant	intron		NM_001003212.1	5	NM_001003212.1:c.673+50_673+51delAT
X:107994439-InsT	X	107994439	-	T	F8	intron_variant	intron		NM_001003212.1	5	NM_001003212.1:c.605-422dupA
X:107994899-A-G	X	107994899	A	G	F8	intron_variant	intron		NM_001003212.1	5	NM_001003212.1:c.605-882T>C
X:107995013-A-G	X	107995013	A	G	F8	intron_variant	intron		NM_001003212.1	5	NM_001003212.1:c.605-996T>C
X:107995176-C-T	X	107995176	C	T	F8	intron_variant	intron		NM_001003212.1	5	NM_001003212.1:c.605-1159G>A
X:107995629-T-A	X	107995629	T	A	F8	intron_variant	intron		NM_001003212.1	5	NM_001003212.1:c.605-1612A>T
X:107995909-G-A	X	107995909	G	A	F8	intron_variant	intron		NM_001003212.1	5	NM_001003212.1:c.605-1892C>T
X:107996075-G-A	X	107996075	G	A	F8	intron_variant	intron		NM_001003212.1	5	NM_001003212.1:c.605-2058C>T
X:107996661-C-T	X	107996661	C	T	F8	intron_variant	intron		NM_001003212.1	5	NM_001003212.1:c.605-2644G>A
X:107996738-DelGAA	X	107996738	GAA	-	F8	intron_variant	intron		NM_001003212.1	5	NM_001003212.1:c.605-2723_605-2721delTTC
X:107997146-G-A	X	107997146	G	A	F8	intron_variant	intron		NM_001003212.1	5	NM_001003212.1:c.605-3129C>T
X:107997832-InsGA	X	107997832	-	GA	F8	intron_variant	intron		NM_001003212.1	5	NM_001003212.1:c.605-3816_605-3815dupTC
X:107998258-A-G	X	107998258	A	G	F8	intron_variant	intron		NM_001003212.1	5	NM_001003212.1:c.605-4241T>C
X:107998646-A-G	X	107998646	A	G	F8	intron_variant	intron		NM_001003212.1	5	NM_001003212.1:c.605-4629T>C
X:107998771-G-A	X	107998771	G	A	F8	intron_variant	intron		NM_001003212.1	5	NM_001003212.1:c.605-4754C>T
X:107998871-A-G	X	107998871	A	G	F8	intron_variant	intron		NM_001003212.1	4	NM_001003212.1:c.604+4682T>C
X:107998996-DelA	X	107998996	A	-	F8	intron_variant	intron		NM_001003212.1	4	NM_001003212.1:c.604+4557delT
X:107998997-A-T	X	107998997	A	T	F8	intron_variant	intron		NM_001003212.1	4	NM_001003212.1:c.604+4556T>A
X:107999079-T-C	X	107999079	T	C	F8	intron_variant	intron		NM_001003212.1	4	NM_001003212.1:c.604+4474A>G
X:107999363-C-T	X	107999363	C	T	F8	intron_variant	intron		NM_001003212.1	4	NM_001003212.1:c.604+4190G>A
X:107999395-A-G	X	107999395	A	G	F8	intron_variant	intron		NM_001003212.1	4	NM_001003212.1:c.604+4158T>C
X:107999862-G-T	X	107999862	G	T	F8	intron_variant	intron		NM_001003212.1	4	NM_001003212.1:c.604+3691C>A
X:107999919-A-G	X	107999919	A	G	F8	intron_variant	intron		NM_001003212.1	4	NM_001003212.1:c.604+3634T>C
X:108000007-A-T	X	108000007	A	T	F8	intron_variant	intron		NM_001003212.1	4	NM_001003212.1:c.604+3546T>A
X:108000048-C-G	X	108000048	C	G	F8	intron_variant	intron		NM_001003212.1	4	NM_001003212.1:c.604+3505G>C
X:108000080-T-C	X	108000080	T	C	F8	intron_variant	intron		NM_001003212.1	4	NM_001003212.1:c.604+3473A>G
X:108000183-T-A	X	108000183	T	A	F8	intron_variant	intron		NM_001003212.1	4	NM_001003212.1:c.604+3370A>T
X:108000310-A-T	X	108000310	A	T	F8	intron_variant	intron		NM_001003212.1	4	NM_001003212.1:c.604+3243T>A
X:108000402-T-A	X	108000402	T	A	F8	intron_variant	intron		NM_001003212.1	4	NM_001003212.1:c.604+3151A>T
X:108000792-T-C	X	108000792	T	C	F8	intron_variant	intron		NM_001003212.1	4	NM_001003212.1:c.604+2761A>G
X:108001237-DelC	X	108001237	C	-	F8	intron_variant	intron		NM_001003212.1	4	NM_001003212.1:c.604+2316delG
X:108001586-A-C	X	108001586	A	C	F8	intron_variant	intron		NM_001003212.1	4	NM_001003212.1:c.604+1967T>G
X:108001589-DelA	X	108001589	A	-	F8	intron_variant	intron		NM_001003212.1	4	NM_001003212.1:c.604+1964delT
X:108002019-InsAA	X	108002019	-	AA	F8	intron_variant	intron		NM_001003212.1	4	NM_001003212.1:c.604+1533_604+1534dupTT
X:108002019-InsAAA	X	108002019	-	AAA	F8	intron_variant	intron		NM_001003212.1	4	NM_001003212.1:c.604+1532_604+1534dupTTT
X:108002463-G-C	X	108002463	G	C	F8	intron_variant	intron		NM_001003212.1	4	NM_001003212.1:c.604+1090C>G
X:108002973-C-T	X	108002973	C	T	F8	intron_variant	intron		NM_001003212.1	4	NM_001003212.1:c.604+580G>A
X:108003245-G-A	X	108003245	G	A	F8	intron_variant	intron		NM_001003212.1	4	NM_001003212.1:c.604+308C>T
X:108003380-InsT	X	108003380	-	T	F8	intron_variant	intron		NM_001003212.1	4	NM_001003212.1:c.604+173dupA
X:108003871-T-C	X	108003871	T	C	F8	intron_variant	intron		NM_001003212.1	4	NM_001003212.1:c.392-106A>G
X:108006321-Del9	X	108006321	AAGGGAATT	-	F8	intron_variant	intron		NM_001003212.1	4	NM_001003212.1:c.392-2564_392-2556delAATTCCCTT
X:108007146-DelT	X	108007146	T	-	F8	intron_variant	intron		NM_001003212.1	4	NM_001003212.1:c.392-3381delA
X:108007479-C-T	X	108007479	C	T	F8	intron_variant	intron		NM_001003212.1	3	NM_001003212.1:c.391+3563G>A
X:108007515-G-A	X	108007515	G	A	F8	intron_variant	intron		NM_001003212.1	3	NM_001003212.1:c.391+3527C>T
X:108008245-T-A	X	108008245	T	A	F8	intron_variant	intron		NM_001003212.1	3	NM_001003212.1:c.391+2797A>T
X:108008832-InsT	X	108008832	-	T	F8	intron_variant	intron		NM_001003212.1	3	NM_001003212.1:c.391+2210_391+2211insA
X:108009140-InsT	X	108009140	-	T	F8	intron_variant	intron		NM_001003212.1	3	NM_001003212.1:c.391+1902dupA
X:108009787-C-T	X	108009787	C	T	F8	intron_variant	intron		NM_001003212.1	3	NM_001003212.1:c.391+1255G>A
X:108010545-A-C	X	108010545	A	C	F8	intron_variant	intron		NM_001003212.1	3	NM_001003212.1:c.391+497T>G
X:108011526-G-A	X	108011526	G	A	F8	intron_variant	intron		NM_001003212.1	3	NM_001003212.1:c.269-362C>T
X:108011554-T-A	X	108011554	T	A	F8	intron_variant	intron		NM_001003212.1	3	NM_001003212.1:c.269-390A>T
X:108013328-Ins12	X	108013328	-	CTTTCCCTCTCC	F8	intron_variant	intron		NM_001003212.1	2	NM_001003212.1:c.268+799_268+800insGGAGAGGGAAAG
X:108017630-DelATTA	X	108017630	ATTA	-	F8	intron_variant	intron		NM_001003212.1	2	NM_001003212.1:c.147-3385_147-3382delTAAT
X:108018842-G-A	X	108018842	G	A	F8	intron_variant	intron		NM_001003212.1	2	NM_001003212.1:c.147-4594C>T
X:108020908-InsT	X	108020908	-	T	F8	intron_variant	intron		NM_001003212.1	2	NM_001003212.1:c.147-6660dupA
X:108021422-C-T	X	108021422	C	T	F8	intron_variant	intron		NM_001003212.1	2	NM_001003212.1:c.147-7174G>A
X:108023550-C-T	X	108023550	C	T	F8	intron_variant	intron		NM_001003212.1	2	NM_001003212.1:c.147-9302G>A
X:108023665-G-A	X	108023665	G	A	F8	intron_variant	intron		NM_001003212.1	2	NM_001003212.1:c.147-9417C>T
X:108024173-G-A	X	108024173	G	A	F8	intron_variant	intron		NM_001003212.1	2	NM_001003212.1:c.147-9925C>T
X:108025218-C-T	X	108025218	C	T	F8	intron_variant	intron		NM_001003212.1	2	NM_001003212.1:c.147-10970G>A
X:108029358-DelAA	X	108029358	AA	-	F8	intron_variant	intron		NM_001003212.1	1	NM_001003212.1:c.146+7060_146+7061delTT
X:108029699-G-C	X	108029699	G	C	F8	intron_variant	intron		NM_001003212.1	1	NM_001003212.1:c.146+6720C>G
X:108030303-G-A	X	108030303	G	A	F8	intron_variant	intron		NM_001003212.1	1	NM_001003212.1:c.146+6116C>T
X:108032279-DelGAGA	X	108032279	GAGA	-	F8	intron_variant	intron		NM_001003212.1	1	NM_001003212.1:c.146+4137_146+4140delTCTC
X:108032391-C-A	X	108032391	C	A	F8	intron_variant	intron		NM_001003212.1	1	NM_001003212.1:c.146+4028G>T
X:108032429-T-C	X	108032429	T	C	F8	intron_variant	intron		NM_001003212.1	1	NM_001003212.1:c.146+3990A>G
X:108033187-T-C	X	108033187	T	C	F8	intron_variant	intron		NM_001003212.1	1	NM_001003212.1:c.146+3232A>G
X:108036424-G-A	X	108036424	G	A	F8	synonymous_variant	exon		NM_001003212.1	1	NM_001003212.1:c.141C>T	p.Asp47=
X:108037395-DelC	X	108037395	C	-	F8	upstream_gene_variant	upstream_intergenic	Unknown	NM_001003212.1	1	NM_001003212.1:c.-831delG
