# Supplementary material for: Haemophilia A in a Female German Shepherd With Homozygosity for the FVIII p.C567Y Variant in Exon 11 of the F8 Gene
Source: Anim Genet. 2026 Jun 24;57(4):e70154. doi: 10.1002/age.70154 (PMC13291924; doi:10.1002/age.70154)
Supplement: Supplementary file 2 — Table S2: Classification of the NC_006621.4:g.107968986C>T variant according to the AVCG criteria (Boeykens et al. 2024). [file AGE-57-0-s001.xlsx]

## Sheet: TableS2
Table S2. Classification of the NC_006621.4:g.107968986C>T variant according to the AVCG criteria (Boeykens et al. 2024)
Criterion	Fulfilled	Comment
PS1	yes	Same amino acid change as a previously established pathogenic variant regardless of nucleotide change
PS3	yes	Well-established in vitro or in vivo functional studies supportive of a damaging effect on the gene or gene product
PM1	yes	Located in a mutational hot-spot and/or critical and well-established functional domain (e.g., active site of an enzyme) without benign variation across breeds and/or species
PP1	yes	Cross-species alignment shows the variant is conserved and other information across species (e.g., ClinVar data) states the variant is pathogenic
PP2	yes	Missense variant in a gene that has a low rate of benign missense variation and in which missense variants are a common mechanism of disease
PP3	yes	All computational evidence supports a deleterious effect on the gene or gene product (conservation, evolutionary, splicing impact, etc.)
PP4	yes	Patient’s phenotype or family history is highly specific for a disease with a single genetic etiology
Decision tree
strong	2	PS1, PS3
strong	1	PS1, PM1, PP1-PP4
strong	1	PS3, PM1, PP1-PP4
results in final classification as Pathogenic (P)
